# Supplementary material for: SLAM Project - Long Term Ecological Study of the Impacts of Climate Change in the Natural Forest of Azores: II - A survey of exotic arthropods in disturbed forest habitats
Source: Biodivers Data J. 2022 Mar 29;10:e81410. doi: 10.3897/BDJ.10.e81410 (PMC8983640; doi:10.3897/BDJ.10.e81410)
Supplement: Supplementary material 1 — Complete list of species and morphospecies. [file bdj-10-e81410-s001.txt]

class	order	family	scientificName	identificationRemarks	establishmentMeans	COR	FLO	TER	SMR
Arachnida	Araneae	Agelenidae	Tegenaria pagana C.L. Koch, 1840	931	introduced			118	1
Arachnida	Araneae	Agelenidae	Textrix caudata L. Koch, 1872	1082	introduced			3
Arachnida	Araneae	Araneidae	Araneus angulatus Clerck, 1757	1310	introduced			1
Arachnida	Araneae	Araneidae	Gibbaranea occidentalis Wunderlich, 1989	134	endemic		5	85	3
Arachnida	Araneae	Araneidae	Mangora acalypha (Walckenaer, 1802)	228	introduced			1
Arachnida	Araneae	Araneidae	Zygiella x-notata (Clerck, 1757)	1057	introduced			4
Arachnida	Araneae	Araneidae	Agalenatea redii (Scopoli, 1763)	1130	introduced		1
Arachnida	Araneae	Cheiracanthiidae	Cheiracanthium erraticum (Walckenaer, 1802)	927	introduced			2	2
Arachnida	Araneae	Cheiracanthiidae	Cheiracanthium floresense Wunderlich, 2008	431	endemic		5
Arachnida	Araneae	Cheiracanthiidae	Cheiracanthium mildei L. Koch, 1864	1285	introduced			28	39
Arachnida	Araneae	Clubionidae	Clubiona terrestris Westring, 1851	122	introduced			6	1
Arachnida	Araneae	Clubionidae	Porrhoclubiona decora (Blackwall, 1859)	516	native			158	43
Arachnida	Araneae	Clubionidae	Porrhoclubiona genevensis (L. Koch, 1866)	688	introduced	15	19	41	47
Arachnida	Araneae	Dictynidae	Emblyna acoreensis Wunderlich, 1992	539	endemic			3
Arachnida	Araneae	Dictynidae	Lathys dentichelis (Simon, 1883)	117	native		2	16	7
Arachnida	Araneae	Dictynidae	Nigma puella (Simon, 1870)	618	introduced			6	1
Arachnida	Araneae	Dysderidae	Dysdera crocata C.L. Koch, 1838	28	introduced		5	70	49
Arachnida	Araneae	Gnaphosidae	Marinarozelotes lyonneti (Audouin, 1826)	999	introduced			1
Arachnida	Araneae	Linyphiidae	Acorigone acoreensis (Wunderlich, 1992)	312	endemic		1	35	1
Arachnida	Araneae	Linyphiidae	Agyneta fuscipalpa (C. L. Koch, 1836)	330	introduced			11
Arachnida	Araneae	Linyphiidae	Canariphantes acoreensis (Wunderlich, 1992)	50	endemic			1
Arachnida	Araneae	Linyphiidae	Canariphantes relictus Crespo & Bosmans, 2014	1180	endemic				2
Arachnida	Araneae	Linyphiidae	Erigone autumnalis Emerton, 1882	234	introduced			12	3
Arachnida	Araneae	Linyphiidae	Erigone dentipalpis (Wider, 1834)	246	introduced			2	1
Arachnida	Araneae	Linyphiidae	Lessertia dentichelis (Simon, 1884)	387	introduced				3
Arachnida	Araneae	Linyphiidae	Microlinyphia johnsoni (Blackwall, 1859)	697	native			348
Arachnida	Araneae	Linyphiidae	Minicia floresensis Wunderlich, 1992	442	endemic			2
Arachnida	Araneae	Linyphiidae	Neriene clathrata (Sundevall, 1830)	735	introduced	2		1
Arachnida	Araneae	Linyphiidae	Oedothorax fuscus (Blackwall, 1834)	233	introduced			8
Arachnida	Araneae	Linyphiidae	Palliduphantes schmitzi (Kulczynski, 1899)	20	native			2
Arachnida	Araneae	Linyphiidae	Pelecopsis parallela (Wider, 1834)	235	introduced			2
Arachnida	Araneae	Linyphiidae	Prinerigone vagans (Audouin, 1826)	260	introduced			1
Arachnida	Araneae	Linyphiidae	Savigniorrhipis acoreensis Wunderlich, 1992	181	endemic		30	197	7
Arachnida	Araneae	Linyphiidae	Tenuiphantes miguelensis (Wunderlich, 1992)	2	native		3	16
Arachnida	Araneae	Linyphiidae	Tenuiphantes tenuis (Blackwall, 1852)	21	introduced	6	17	346	21
Arachnida	Araneae	Linyphiidae	Typhochrestus	1637	introduced	1
Arachnida	Araneae	Mimetidae	Ero furcata (Villers, 1789)	140	introduced			10
Arachnida	Araneae	Oecobiidae	Oecobius navus Blackwall, 1859	653	introduced			13
Arachnida	Araneae	Pisauridae	Pisaura acoreensis Wunderlich, 1992	39	endemic			57
Arachnida	Araneae	Salticidae	Macaroeris cata (Blackwall, 1867)	198	native			56
Arachnida	Araneae	Salticidae	Macaroeris diligens (Blackwall, 1867)	793	native		6	17	3
Arachnida	Araneae	Salticidae	Neon acoreensis Wunderlich, 2008	526	endemic				1
Arachnida	Araneae	Salticidae	Phidippus audax (Hentz, 1845)	1361	introduced				3
Arachnida	Araneae	Salticidae	Pseudeuophrys vafra (Blackwall, 1867)	634	introduced				1
Arachnida	Araneae	Salticidae	Salticus mutabilis Lucas, 1846	804	introduced			3
Arachnida	Araneae	Segestriidae	Segestria florentina (Rossi, 1790)	1081	introduced			10	1
Arachnida	Araneae	Tetragnathidae	Metellina merianae (Scopoli, 1763)	133	introduced			12
Arachnida	Araneae	Tetragnathidae	Sancus acoreensis (Wunderlich, 1992)	179	endemic		1	10
Arachnida	Araneae	Theridiidae	Cryptachaea blattea (Urquhart, 1886)	488	introduced			31
Arachnida	Araneae	Theridiidae	Lasaeola oceanica Simon, 1883	208	endemic			2	1
Arachnida	Araneae	Theridiidae	Rugathodes acoreensis Wunderlich, 1992	5	endemic		7	81	7
Arachnida	Araneae	Theridiidae	Steatoda grossa (C. L. Koch, 1838)	127	introduced			1	1
Arachnida	Araneae	Theridiidae	Steatoda nobilis (Thorell, 1875)	869	introduced			10	10
Arachnida	Araneae	Theridiidae	Theridion musivivum Schmidt, 1956	241	native			9	3
Arachnida	Araneae	Thomisidae	Xysticus cor Canestrini, 1873	3	native			1
Arachnida	Opiliones	Leiobunidae	Leiobunum blackwalli Meade, 1861	6	native		13	857	3
Arachnida	Opiliones	Sclerosomatidae	Homalenotus coriaceus (Simon, 1879)	33	native		1	24
Arachnida	Pseudoscorpiones	Chthoniidae	Chthonius ischnocheles (Hermann, 1804)	38	introduced			7
Arachnida	Pseudoscorpiones	Chthoniidae	Ephippiochthonius tetrachelatus (Preyssler, 1790)	103	introduced	11		37	29
Arachnida	Pseudoscorpiones	Neobisiidae	Neobisium maroccanum Beier, 1930	296	introduced		1	13
Chilopoda	Geophilomorpha	Linotaeniidae	Strigamia crassipes (C.L. Koch, 1835)	287	native			3
Chilopoda	Lithobiomorpha	Lithobiidae	Lithobius pilicornis pilicornis Newport, 1844	27	native		1	37
Chilopoda	Scolopendromorpha	Cryptopidae	Cryptops hortensis (Donovan, 1810)	243	native			1
Chilopoda	Scutigeromorpha	Scutigeridae	Scutigera coleoptrata (Linnaeus, 1758)	336	introduced	1	4	27	148
Diplopoda	Julida	Blaniulidae	Blaniulus guttulatus (Fabricius, 1798)	48	introduced			1
Diplopoda	Julida	Blaniulidae	Nopoiulus kochii (Gervais, 1847)	49	introduced			4
Diplopoda	Julida	Julidae	Ommatoiulus moreleti (Lucas, 1860)	9	introduced		38	166	23
Diplopoda	Polydesmida	Paradoxosomatidae	Oxidus gracilis (C.L. Koch, 1847)	71	introduced		1	1	1
Diplopoda	Polydesmida	Polydesmidae	Polydesmus coriaceus Porat, 1870	37	introduced			5	1
Insecta	Archaeognatha	Machilidae	Dilta saxicola (Womersley, 1930)	279	native		8	582	16
Insecta	Archaeognatha	Machilidae	Trigoniophthalmus borgesi Mendes, Gaju, Bach & Molero, 2000	144	endemic			15
Insecta	Blattodea	Blattellidae	Loboptera decipiens (Germar, 1817)	1113	native				1
Insecta	Blattodea	Corydiidae	Zetha simonyi (Krauss, 1892)	59	native		8	127	79
Insecta	Coleoptera	Anthicidae	Anthicidae	758	introduced				69
Insecta	Coleoptera	Anthicidae	Anthicidae	777	introduced				2
Insecta	Coleoptera	Anthicidae	Hirticollis quadriguttatus (Rossi, 1792)	541	native			18
Insecta	Coleoptera	Apionidae	Aspidapion radiolus (Marsham, 1802)	791	native			6	25
Insecta	Coleoptera	Apionidae	Kalcapion semivittatum semivittatum (Gyllenhal, 1833)	822	native			27	1
Insecta	Coleoptera	Carabidae	Anisodactylus binotatus (Fabricius, 1787)	45	introduced			1
Insecta	Coleoptera	Carabidae	Carabidae	1454	introduced			1
Insecta	Coleoptera	Carabidae	Carabidae	1536	introduced				17
Insecta	Coleoptera	Carabidae	Carabidae	1606	introduced				36
Insecta	Coleoptera	Carabidae	Dromius meridionalis Dejean, 1825	1062	introduced			11	2
Insecta	Coleoptera	Carabidae	Notiophilus quadripunctatus Dejean, 1826	1120	native				1
Insecta	Coleoptera	Carabidae	Olisthopus inclavatus Israelson, 1983	1098	endemic				1
Insecta	Coleoptera	Carabidae	Stenolophus teutonus (Schrank, 1781)	685	native			2
Insecta	Coleoptera	Cerambycidae	Cerambycidae	1455	introduced			1
Insecta	Coleoptera	Cerambycidae	Monochamus galloprovincialis (Olivier, 1795)	1205	introduced				1
Insecta	Coleoptera	Chrysomelidae	Chaetocnema hortensis (Fourcroy, 1785)	266	introduced			4	1
Insecta	Coleoptera	Chrysomelidae	Chrysolina bankii (Fabricius, 1775)	734	native				1
Insecta	Coleoptera	Chrysomelidae	Chrysomelidae	1433	introduced			1
Insecta	Coleoptera	Chrysomelidae	Chrysomelidae	1434	introduced			4
Insecta	Coleoptera	Chrysomelidae	Chrysomelidae	1446	introduced			2
Insecta	Coleoptera	Chrysomelidae	Chrysomelidae	1519	introduced			2
Insecta	Coleoptera	Chrysomelidae	Chrysomelidae	1523	introduced				106
Insecta	Coleoptera	Chrysomelidae	Chrysomelidae	1638	introduced	1
Insecta	Coleoptera	Chrysomelidae	Epitrix cucumeris (Harris, 1851)	225	introduced			7	1
Insecta	Coleoptera	Chrysomelidae	Epitrix hirtipennis (Melsheimer, 1847)	833	introduced		1	4	1
Insecta	Coleoptera	Chrysomelidae	Longitarsus kutscherae (Rye, 1872)	702	introduced		1	1	38
Insecta	Coleoptera	Chrysomelidae	Phyllotreta	1246	introduced			1
Insecta	Coleoptera	Chrysomelidae	Psylliodes chrysocephalus (Linnaeus, 1758)	1117	introduced		1		8
Insecta	Coleoptera	Chrysomelidae	Psylliodes marcida (Illiger, 1807)	395	native	1		3	40
Insecta	Coleoptera	Coccinellidae	Clitostethus arcuatus (Rossi, 1794)	711	introduced			1
Insecta	Coleoptera	Coccinellidae	Coccinellidae	1453	introduced			10
Insecta	Coleoptera	Coccinellidae	Coccinellidae	1541	introduced			1
Insecta	Coleoptera	Coccinellidae	Rhyzobius litura (Fabricius, 1787)	1104	native			1
Insecta	Coleoptera	Coccinellidae	Rhyzobius lophanthae (Blaisdell, 1892)	666	introduced			1	1
Insecta	Coleoptera	Coccinellidae	Stethorus pusillus (Herbst, 1797)	805	native			12
Insecta	Coleoptera	Coccinellidae	Scymnus interruptus (Goeze, 1777)	646	native			5	2
Insecta	Coleoptera	Coccinellidae	Novius cardinalis (Mulsant, 1850)	802	introduced		9	3	2
Insecta	Coleoptera	Corylophidae	Corylophidae	360	Not known			2
Insecta	Coleoptera	Corylophidae	Corylophidae	371	Not known			4
Insecta	Coleoptera	Corylophidae	Corylophidae	790	introduced				1
Insecta	Coleoptera	Corylophidae	Corylophidae	1110	introduced			1
Insecta	Coleoptera	Corylophidae	Corylophidae	1451	introduced			1
Insecta	Coleoptera	Corylophidae	Corylophidae	1469	introduced			1
Insecta	Coleoptera	Corylophidae	Corylophidae	1471	introduced			4
Insecta	Coleoptera	Corylophidae	Corylophidae	1475	introduced			2
Insecta	Coleoptera	Corylophidae	Corylophidae	1506	introduced			1
Insecta	Coleoptera	Corylophidae	Corylophidae	1517	introduced			1
Insecta	Coleoptera	Corylophidae	Corylophidae	1521	introduced			1
Insecta	Coleoptera	Corylophidae	Corylophidae	1540	introduced			5	7
Insecta	Coleoptera	Corylophidae	Corylophidae	1547	introduced			1
Insecta	Coleoptera	Corylophidae	Corylophidae	1563	introduced				1
Insecta	Coleoptera	Corylophidae	Sericoderus lateralis (Gyllenhal, 1827)	65	introduced			89	172
Insecta	Coleoptera	Cryptophagidae	Cryptophagidae	1417	introduced			10	107
Insecta	Coleoptera	Cryptophagidae	Cryptophagidae	1448	introduced			1
Insecta	Coleoptera	Cryptophagidae	Cryptophagidae	1468	introduced			1
Insecta	Coleoptera	Cryptophagidae	Cryptophagidae	1529	introduced			1	17
Insecta	Coleoptera	Cryptophagidae	Cryptophagidae	1549	introduced			2
Insecta	Coleoptera	Cryptophagidae	Cryptophagidae	1603	introduced				11
Insecta	Coleoptera	Cryptophagidae	Cryptophagus	145	introduced			45	24
Insecta	Coleoptera	Cryptophagidae	Cryptophagus	146	introduced				1
Insecta	Coleoptera	Cryptophagidae	Cryptophagus cellaris (Scopoli, 1763)	840	introduced			1	3
Insecta	Coleoptera	Curculionidae	Brachypera multifida (Israelson, 1984)	1564; 1608	endemic				7
Insecta	Coleoptera	Curculionidae	Brachytemnus porcatus (Germar, 1823)	1542	introduced			2
Insecta	Coleoptera	Curculionidae	Cathormiocerus curvipes (Wollaston, 1854)	1086	native				4
Insecta	Coleoptera	Curculionidae	Charagmus gressorius (Fabricius, 1792)	386	introduced			1	7
Insecta	Coleoptera	Curculionidae	Coccotrypes carpophagus (Hornung, 1842)	120	introduced			7
Insecta	Coleoptera	Curculionidae	Curculionidae	693	introduced			1
Insecta	Coleoptera	Curculionidae	Curculionidae	1258	introduced			1
Insecta	Coleoptera	Curculionidae	Curculionidae	1435	introduced			4
Insecta	Coleoptera	Curculionidae	Curculionidae	1456	introduced			1
Insecta	Coleoptera	Curculionidae	Curculionidae	1477	introduced			1
Insecta	Coleoptera	Curculionidae	Curculionidae	1491	introduced			1
Insecta	Coleoptera	Curculionidae	Curculionidae	1514	introduced			1
Insecta	Coleoptera	Curculionidae	Curculionidae	1520	introduced			1
Insecta	Coleoptera	Curculionidae	Curculionidae	1589	introduced				1
Insecta	Coleoptera	Curculionidae	Curculionidae	1592	introduced				17
Insecta	Coleoptera	Curculionidae	Curculionidae	1601	introduced				1
Insecta	Coleoptera	Curculionidae	Dichromacalles dromedarius (Boheman, 1844)	1150	introduced				1
Insecta	Coleoptera	Curculionidae	Gonipterus platensis (Marelli, 1926)	1055	introduced			47
Insecta	Coleoptera	Curculionidae	Gronops fasciatus Küster, 1851	1600	introduced				4
Insecta	Coleoptera	Curculionidae	Hadroplontus trimaculatus (Fabricius, 1775)	1587	introduced				1
Insecta	Coleoptera	Curculionidae	Hypurus bertrandi (Perris, 1852)	1476	introduced			1
Insecta	Coleoptera	Curculionidae	Mecinus pascuorum (Gyllenhal, 1813)	673	introduced			17	4
Insecta	Coleoptera	Curculionidae	Mogulones geographicus (Goeze, 1777)	1136	introduced				2
Insecta	Coleoptera	Curculionidae	Naupactus cervinus (Boheman, 1840)	748; 1524	introduced			49	23
Insecta	Coleoptera	Curculionidae	Otiorhynchus cribricollis Gyllenhal, 1834	691	introduced			19	4
Insecta	Coleoptera	Curculionidae	Otiorhynchus rugosostriatus (Goeze, 1777)	31	introduced			1
Insecta	Coleoptera	Curculionidae	Rhopalomesites tardyi (Curtis, 1825)	1079	native		2	4
Insecta	Coleoptera	Curculionidae	Sitona discoideus Gyllenhal, 1834	344	introduced			9
Insecta	Coleoptera	Curculionidae	Sitona lineatus (Linnaeus, 1758)	1452	introduced			1
Insecta	Coleoptera	Curculionidae	Xyleborinus alni Nijima, 1909	237	introduced			2
Insecta	Coleoptera	Curculionidae	Pseudophloeophagus tenax borgesi Stüben, 2022	102	native	1	4	260	12
Insecta	Coleoptera	Curculionidae	Calacalles subcarinatus (Israelson, 1984)	141	endemic		19	86	19
Insecta	Coleoptera	Curculionidae	Dieckmanniellus nitidulus (Gyllenhal, 1838)	1607	introduced				5
Insecta	Coleoptera	Dryopidae	Dryops algiricus (Lucas, 1846)	286	native			2	1
Insecta	Coleoptera	Dryopidae	Dryops luridus (Erichson, 1847)	148	native			18
Insecta	Coleoptera	Elateridae	Aeolus melliculus moreleti Tarnier, 1860	292	introduced				1
Insecta	Coleoptera	Elateridae	Athous azoricus Platia & Gudenzi, 2002	136	endemic			21
Insecta	Coleoptera	Elateridae	Elateridae	1525	introduced				98
Insecta	Coleoptera	Elateridae	Elateridae	1539	introduced				1
Insecta	Coleoptera	Elateridae	Heteroderes azoricus (Tarnier, 1860)	540	endemic		11	30	47
Insecta	Coleoptera	Elateridae	Heteroderes vagus Candèze, 1893	769	introduced			2
Insecta	Coleoptera	Elateridae	Melanotus dichrous (Erichson, 1841)	324	introduced		1
Insecta	Coleoptera	Histeridae	Carcinops pumilio (Erichson, 1834)	953	introduced			1
Insecta	Coleoptera	Hydrophilidae	Cercyon	342	introduced			1	17
Insecta	Coleoptera	Hydrophilidae	Cercyon haemorrhoidalis (Fabricius, 1775)	40	introduced			5
Insecta	Coleoptera	Laemophloeidae	Cryptolestes	110	native	1	1	49	3
Insecta	Coleoptera	Laemophloeidae	Laemophloeidae	705	introduced			1	5
Insecta	Coleoptera	Laemophloeidae	Laemophloeidae	773	introduced			1
Insecta	Coleoptera	Laemophloeidae	Laemophloeidae	944	introduced			2
Insecta	Coleoptera	Laemophloeidae	Placonotus	98	native			1
Insecta	Coleoptera	Latridiidae	Cartodere bifasciata (Reitter, 1877)	733	introduced			21	1
Insecta	Coleoptera	Latridiidae	Cartodere nodifer (Westwood, 1839)	710	introduced			16	1
Insecta	Coleoptera	Latridiidae	Latridiidae	938	Not known			2
Insecta	Coleoptera	Latridiidae	Latridiidae	1474	introduced			1
Insecta	Coleoptera	Latridiidae	Latridiidae	1559	introduced			1
Insecta	Coleoptera	Latridiidae	Latridiidae	1590	introduced				1
Insecta	Coleoptera	Latridiidae	Latridiidae	1604	introduced				5
Insecta	Coleoptera	Latridiidae	Latridiidae	1605	introduced				19
Insecta	Coleoptera	Latridiidae	Metophthalmus occidentalis Israelson, 1984	73	endemic			15
Insecta	Coleoptera	Leiodidae	Catops coracinus Kellner, 1846	257	native			80	33
Insecta	Coleoptera	Malachiidae	Attalus lusitanicus lusitanicus Erichson, 1840	1020	native			4
Insecta	Coleoptera	Monotomidae	Monotoma	708	introduced			2
Insecta	Coleoptera	Mycetophagidae	Litargus balteatus Le Conte, 1856	328	introduced			3
Insecta	Coleoptera	Mycetophagidae	Mycetophagidae	1526	introduced				9
Insecta	Coleoptera	Mycetophagidae	Typhaea stercorea (Linnaeus, 1758)	113	introduced			3	1
Insecta	Coleoptera	Nitidulidae	Brassicogethes aeneus (Fabricius, 1775)	570	introduced			6
Insecta	Coleoptera	Nitidulidae	Carpophilus	268	introduced			1
Insecta	Coleoptera	Nitidulidae	Carpophilus fumatus Boheman, 1851	231	introduced			1
Insecta	Coleoptera	Nitidulidae	Epuraea	886	introduced			1
Insecta	Coleoptera	Nitidulidae	Epuraea biguttata (Thunberg, 1784)	61	introduced		1		3
Insecta	Coleoptera	Nitidulidae	Nitidulidae	1436	introduced			12
Insecta	Coleoptera	Nitidulidae	Nitidulidae	1458	introduced			1
Insecta	Coleoptera	Nitidulidae	Nitidulidae	1611	introduced				26
Insecta	Coleoptera	Nitidulidae	Phenolia limbata tibialis (Boheman, 1851)	462	introduced			2
Insecta	Coleoptera	Nitidulidae	Stelidota geminata (Say, 1825)	308	introduced			19	106
Insecta	Coleoptera	Phalacridae	Phalacridae	173	introduced			1
Insecta	Coleoptera	Phalacridae	Phalacridae	661	introduced				3
Insecta	Coleoptera	Phalacridae	Phalacridae	1447	introduced			8
Insecta	Coleoptera	Phalacridae	Phalacridae	1467	introduced			2
Insecta	Coleoptera	Phalacridae	Stilbus testaceus (Panzer, 1797)	69	native			16	25
Insecta	Coleoptera	Ptiliidae	Ptenidium pusillum (Gyllenhal, 1808)	72	introduced			3	47
Insecta	Coleoptera	Ptinidae	Anobium punctatum (De Geer, 1774)	979	introduced	2		69
Insecta	Coleoptera	Ptinidae	Calymmaderus solidus (Kiesenwetter, 1877)	1048	introduced			1
Insecta	Coleoptera	Ptinidae	Ptinidae	1515	introduced			1
Insecta	Coleoptera	Ptinidae	Ptinidae	1530	introduced				3
Insecta	Coleoptera	Ptinidae	Ptinidae	1531	introduced				1
Insecta	Coleoptera	Rutelidae	Popillia japonica Newman, 1838	363	introduced		1	6
Insecta	Coleoptera	Scraptiidae	Anaspis	1257	introduced			105
Insecta	Coleoptera	Scraptiidae	Anaspis proteus Wollaston, 1854	78	native	1	24	290	1
Insecta	Coleoptera	Silvanidae	Cryptamorpha desjardinsii (Guérin-Méneville, 1844)	108	introduced				1
Insecta	Coleoptera	Staphylinidae	Aleochara	1551	introduced			1
Insecta	Coleoptera	Staphylinidae	Aleochara bipustulata (Linnaeus, 1760)	247	introduced			19	12
Insecta	Coleoptera	Staphylinidae	Aloconota sulcifrons (Stephens, 1832)	87	native			38	1
Insecta	Coleoptera	Staphylinidae	Amischa analis (Gravenhorst, 1802)	66	introduced			1
Insecta	Coleoptera	Staphylinidae	Astenus lyonessius (Joy, 1908)	771	native			2	3
Insecta	Coleoptera	Staphylinidae	Atheta	1421	introduced			1
Insecta	Coleoptera	Staphylinidae	Atheta aeneicollis (Sharp, 1869)	57	introduced			17	9
Insecta	Coleoptera	Staphylinidae	Atheta fungi (Gravenhorst, 1806)	16	introduced	5	1	358	282
Insecta	Coleoptera	Staphylinidae	Carpelimus corticinus (Gravenhorst, 1806)	377	native			2	2
Insecta	Coleoptera	Staphylinidae	Coproporus pulchellus (Erichson, 1839)	823	introduced			5
Insecta	Coleoptera	Staphylinidae	Cordalia obscura (Gravenhorst, 1802)	52	introduced			2
Insecta	Coleoptera	Staphylinidae	Euconnus azoricus Franz, 1969	1263	endemic			1	2
Insecta	Coleoptera	Staphylinidae	Gyrohypnus fracticornis (Müller, 1776)	569	introduced			2
Insecta	Coleoptera	Staphylinidae	Hypomedon debilicornis (Wollaston, 1857)	1294	native				1
Insecta	Coleoptera	Staphylinidae	Medon	1460	introduced			1
Insecta	Coleoptera	Staphylinidae	Notothecta dryochares (Israelson, 1985)	439	endemic			1
Insecta	Coleoptera	Staphylinidae	Ocypus aethiops (Waltl, 1835)	41	native			1
Insecta	Coleoptera	Staphylinidae	Oligota pumilio Kiesenwetter, 1858	767	native			5	4
Insecta	Coleoptera	Staphylinidae	Phloeonomus punctipennis Thomson, 1867	23	native			1
Insecta	Coleoptera	Staphylinidae	Proteinus atomarius Erichson, 1840	82	native			4	2
Insecta	Coleoptera	Staphylinidae	Rugilus orbiculatus (Paykull, 1789)	262	native			2	1
Insecta	Coleoptera	Staphylinidae	Sepedophilus lusitanicus Hammond, 1973	68	native			1
Insecta	Coleoptera	Staphylinidae	Staphylinidae	1449	introduced			6
Insecta	Coleoptera	Staphylinidae	Staphylinidae	1450	introduced			4
Insecta	Coleoptera	Staphylinidae	Staphylinidae	1459	introduced			3
Insecta	Coleoptera	Staphylinidae	Staphylinidae	1472	introduced			2
Insecta	Coleoptera	Staphylinidae	Staphylinidae	1473	introduced			1
Insecta	Coleoptera	Staphylinidae	Staphylinidae	1481	introduced			1
Insecta	Coleoptera	Staphylinidae	Staphylinidae	1483	introduced			4
Insecta	Coleoptera	Staphylinidae	Staphylinidae	1484	introduced			1
Insecta	Coleoptera	Staphylinidae	Staphylinidae	1485	introduced			1
Insecta	Coleoptera	Staphylinidae	Staphylinidae	1516	introduced			4
Insecta	Coleoptera	Staphylinidae	Staphylinidae	1527	introduced				1
Insecta	Coleoptera	Staphylinidae	Staphylinidae	1528	introduced				6
Insecta	Coleoptera	Staphylinidae	Staphylinidae	1537	introduced				5
Insecta	Coleoptera	Staphylinidae	Staphylinidae	1538	introduced				2
Insecta	Coleoptera	Staphylinidae	Staphylinidae	1560	introduced				1
Insecta	Coleoptera	Staphylinidae	Staphylinidae	1561	introduced				2
Insecta	Coleoptera	Staphylinidae	Staphylinidae	1562	introduced				14
Insecta	Coleoptera	Staphylinidae	Staphylinidae	1584	introduced				7
Insecta	Coleoptera	Staphylinidae	Staphylinidae	1585	introduced				5
Insecta	Coleoptera	Staphylinidae	Staphylinidae	1586	introduced				8
Insecta	Coleoptera	Staphylinidae	Staphylinidae	1625	introduced		1
Insecta	Coleoptera	Staphylinidae	Stenomastax madeirae Assing, 2003	827	native				4
Insecta	Coleoptera	Staphylinidae	Tachyporus chrysomelinus (Linnaeus, 1758)	142	introduced		1	22	14
Insecta	Coleoptera	Staphylinidae	Tachyporus nitidulus (Fabricius, 1781)	89	introduced			64	42
Insecta	Coleoptera	Staphylinidae	Trichiusa immigrata Lohse, 1984	153	introduced			1
Insecta	Coleoptera	Staphylinidae	Trichophya pilicornis (Gyllenhal, 1810)	461	native				1
Insecta	Coleoptera	Staphylinidae	Xantholinus longiventris Heer, 1839	265	introduced			1
Insecta	Coleoptera	Tenebrionidae	Lagria hirta (Linnaeus, 1758)	1522	introduced				382
Insecta	Coleoptera	Teredidae	Anommatus duodecimstriatus (Müller, 1821)	94	introduced				2
Insecta	Coleoptera	Throscidae	Throscidae	1457	introduced			1
Insecta	Coleoptera	Throscidae	Trixagus	549	introduced		2	4	35
Insecta	Coleoptera	Throscidae	Trixagus	843	introduced			11
Insecta	Coleoptera	Zopheridae	Tarphius rufonodulosus Israelson, 1984	76	endemic				6
Insecta	Coleoptera	Undeteemined	Coleoptera	1242	endemic			1
Insecta	Coleoptera	Undeteemined	Coleoptera	1511	introduced			1
Insecta	Coleoptera	Undeteemined	Coleoptera	1512	introduced			1
Insecta	Coleoptera	Undeteemined	Coleoptera	1513	introduced			1
Insecta	Coleoptera	Undeteemined	Coleoptera	1602	introduced				3
Insecta	Dermaptera	Anisolabididae	Euborellia annulipes (Lucas, 1847)	352	introduced				7
Insecta	Dermaptera	Forficulidae	Forficula auricularia Linnaeus, 1758	56	introduced			58	17
Insecta	Hemiptera	Aleyrodidae	Aleyrodidae	1223	endemic		78	4812	290
Insecta	Hemiptera	Anthocoridae	Anthocoridae	1206	introduced			17	2
Insecta	Hemiptera	Anthocoridae	Anthocoris nemoralis (Fabricius, 1794)	390	native			1	3
Insecta	Hemiptera	Anthocoridae	Brachysteles parvicornis (A. Costa, 1847)	521	native			2
Insecta	Hemiptera	Anthocoridae	Buchananiella continua (White, 1880)	326	introduced			2
Insecta	Hemiptera	Anthocoridae	Orius laevigatus laevigatus (Fieber, 1860)	645	native		2	4	15
Insecta	Hemiptera	Aphididae	Cinara juniperi (De Geer, 1773)	44	native	4	24	252
Insecta	Hemiptera	Cicadellidae	Aphrodes hamiltoni Quartau & Borges, 2003	8	endemic			4	1
Insecta	Hemiptera	Cicadellidae	Cicadellidae	1021	Not known			1	1
Insecta	Hemiptera	Cicadellidae	Cicadellidae	1371	introduced			1	2
Insecta	Hemiptera	Cicadellidae	Cicadellidae	1441	introduced			15
Insecta	Hemiptera	Cicadellidae	Cicadellidae	1598	introduced				2
Insecta	Hemiptera	Cicadellidae	Cicadellidae	1599	introduced				4
Insecta	Hemiptera	Cicadellidae	Cicadellidae	1609	introduced				3
Insecta	Hemiptera	Cicadellidae	Eupteryx azorica Ribaut, 1941	465	endemic	14	64	107	23
Insecta	Hemiptera	Cicadellidae	Eupteryx filicum (Newman, 1853)	1019	native			39	43
Insecta	Hemiptera	Cicadellidae	Euscelidius variegatus (Kirschbaum, 1858)	890	native			2	3
Insecta	Hemiptera	Cicadellidae	Sophonia orientalis (Matsumura, 1912)	1274	introduced			4
Insecta	Hemiptera	Cixiidae	Cixius azofloresi Remane & Asche, 1979	316	endemic		45
Insecta	Hemiptera	Cixiidae	Cixius azomariae Remane & Asche, 1979	925	endemic				278
Insecta	Hemiptera	Cixiidae	Cixius azoterceirae Remane & Asche, 1979	7	endemic			968
Insecta	Hemiptera	Delphacidae	Delphacidae	1444	introduced			1
Insecta	Hemiptera	Delphacidae	Delphacidae	1445	introduced			1
Insecta	Hemiptera	Delphacidae	Kelisia ribauti Wagner, 1938	321	native			21	8
Insecta	Hemiptera	Flatidae	Siphanta acuta (Walker, 1851)	1225	introduced			136	260
Insecta	Hemiptera	Flatidae	Cyphopterum adcendens (Herrich-Schäffer, 1835)	124	native	1	44	1613	49
Insecta	Hemiptera	Liviidae	Strophingia harteni Hodkinson, 1981	557	endemic			340	192
Insecta	Hemiptera	Lygaeidae	Kleidocerys ericae (Horváth, 1908)	167	native			138	11
Insecta	Hemiptera	Lygaeidae	Lygaeidae	1297	introduced				2
Insecta	Hemiptera	Lygaeidae	Lygaeidae	1443	introduced			1
Insecta	Hemiptera	Lygaeidae	Lygaeidae	1535	introduced				1
Insecta	Hemiptera	Lygaeidae	Nysius atlantidum Horváth, 1890	496	endemic		1	2
Insecta	Hemiptera	Microphysidae	Loricula elegantula (Bärensprung, 1858)	530	native		2	77	76
Insecta	Hemiptera	Miridae	Campyloneura virgula (Herrich-Schaeffer, 1835)	574	native		1	128
Insecta	Hemiptera	Miridae	Heterotoma planicornis (Pallas, 1772)	535	native			1
Insecta	Hemiptera	Miridae	Monalocoris filicis (Linnaeus, 1758)	476	native		8	100	5
Insecta	Hemiptera	Miridae	Pilophorus confusus (Kirschbaum, 1856)	1058	native			13	3
Insecta	Hemiptera	Miridae	Pilophorus perplexus Douglas & Scott, 1875	647	native			1
Insecta	Hemiptera	Miridae	Pinalitus oromii J. Ribes, 1992	137	endemic		1	18	35
Insecta	Hemiptera	Miridae	Taylorilygus apicalis (Fieber, 1861)	781	introduced			1
Insecta	Hemiptera	Nabidae	Nabis pseudoferus ibericus Remane, 1962	230	native			11	7
Insecta	Hemiptera	Pentatomidae	Piezodorus lituratus (Fabricius, 1794)	651	native			1
Insecta	Hemiptera	Psyllidae	Acizzia uncatoides (Ferris & Klyver, 1932)	662	introduced			288	23
Insecta	Hemiptera	Psyllidae	Cacopsylla	1076	introduced	1			1
Insecta	Hemiptera	Psyllidae	Psyllidae	891	introduced			2
Insecta	Hemiptera	Psyllidae	Psyllidae	1199	introduced			5
Insecta	Hemiptera	Psyllidae	Psyllidae	1440	introduced			7
Insecta	Hemiptera	Reduviidae	Empicoris rubromaculatus (Blackburn, 1889)	537	introduced			2	3
Insecta	Hemiptera	Rhyparochromidae	Aphanus rolandri (Linnaeus, 1758)	1126	native			1
Insecta	Hemiptera	Rhyparochromidae	Beosus maritimus (Scopoli, 1763)	782	native				2
Insecta	Hemiptera	Rhyparochromidae	Emblethis denticollis Horváth, 1878	774	native			1
Insecta	Hemiptera	Rhyparochromidae	Eremocoris maderensis (Wollaston, 1858)	1096	native			1	13
Insecta	Hemiptera	Rhyparochromidae	Scolopostethus decoratus (Hahn, 1833)	118	native		2	3	71
Insecta	Hemiptera	Rhyparochromidae	Plinthisus minutissimus Fieber, 1864	919	native			1
Insecta	Hemiptera	Rhyparochromidae	Plinthisus brevipennis (Latreille, 1807)	83	native				2
Insecta	Hemiptera	Saldidae	Saldula palustris (Douglas, 1874)	248	native			2
Insecta	Hemiptera	Tingidae	Tingis auriculata (A. Costa, 1847)	959	introduced				1
Insecta	Hemiptera	Triozidae	Trioza laurisilvae Hodkinson, 1990	195	native			56	59
Insecta	Hymenoptera	Apidae	Bombus ruderatus (Fabricius, 1775)	1461	introduced			6
Insecta	Hymenoptera	Apidae	Bombus terrestris (Linnaeus, 1758)	1269	introduced		1	61	2
Insecta	Hymenoptera	Formicidae	Cardiocondyla mauritanica Forel, 1890	F12	introduced			1	4
Insecta	Hymenoptera	Formicidae	Formicidae	F13	Not known			4
Insecta	Hymenoptera	Formicidae	Formicidae	F27	Not known			1
Insecta	Hymenoptera	Formicidae	Hypoponera	F32	Not known				4
Insecta	Hymenoptera	Formicidae	Hypoponera eduardi (Forel, 1894)	F2	native	1	1	23	173
Insecta	Hymenoptera	Formicidae	Hypoponera punctatissima (Roger, 1859)	F30	introduced				2
Insecta	Hymenoptera	Formicidae	Lasius grandis Forel, 1909	F1	native	31	38	856	348
Insecta	Hymenoptera	Formicidae	Linepithema humile (Mayr, 1868)	F3	introduced			55	199
Insecta	Hymenoptera	Formicidae	Monomorium carbonarium (F. Smith, 1858)	F4	native			786	310
Insecta	Hymenoptera	Formicidae	Plagiolepis schmitzii Forel, 1895	F17	native			18	343
Insecta	Hymenoptera	Formicidae	Ponerin	F10	introduced				2
Insecta	Hymenoptera	Formicidae	Temnothorax unifasciatus (Latreille, 1798)	F19	native			18
Insecta	Hymenoptera	Formicidae	Tetramorium caespitum (Linnaeus, 1758)	F6	native			52	4
Insecta	Hymenoptera	Formicidae	Tetramorium caldarium (Roger, 1857)	F7	introduced			121	2
Insecta	Hymenoptera	Formicidae	Tetramorium bicarinatum (Nylander, 1846)	F36	introduced				230
Insecta	Isoptera	Kalotermitidae	Kalotermes flavicollis (Fabricius, 1793)	1054	introduced			10
Insecta	Neuroptera	Hemerobiidae	Hemerobiidae	954	native		1	2	2
Insecta	Neuroptera	Hemerobiidae	Hemerobius azoricus Tjeder, 1948	200	endemic		2	31	15
Insecta	Orthoptera	Gryllidae	Eumodicogryllus bordigalensis (Latreille, 1804)	245	introduced				1
Insecta	Orthoptera	Tettigoniidae	Phaneroptera nana Fieber, 1853	1051	native			1
Insecta	Phasmatodea	Phasmatidae	Carausius morosus (Sinéty, 1901)	1102	introduced			1	3
Insecta	Psocodea	Caeciliusidae	Valenzuela	1610	introduced				40
Insecta	Psocodea	Caeciliusidae	Valenzuela burmeisteri (Brauer, 1876)	625	native			136	35
Insecta	Psocodea	Caeciliusidae	Valenzuela flavidus (Stephens, 1836)	191	native	5	14	713	74
Insecta	Psocodea	Ectopsocidae	Ectopsocus briggsi McLachlan, 1899	121	introduced	1	23	298	15
Insecta	Psocodea	Ectopsocidae	Ectopsocus strauchi Enderlein, 1906	218	native		9	23	25
Insecta	Psocodea	Elipsocidae	Elipsocus	1624	Not known		2
Insecta	Psocodea	Elipsocidae	Elipsocus azoricus Meinander, 1975	184	endemic		5	523	107
Insecta	Psocodea	Elipsocidae	Elipsocus brincki Badonnel, 1963	370	endemic		12	627	1
Insecta	Psocodea	Epipsocidae	Bertkauia lucifuga (Rambur, 1842)	374	native			23	9
Insecta	Psocodea	Psocidae	Atlantopsocus adustus (Hagen, 1865)	205	native		3	74	51
Insecta	Psocodea	Psocidae	Psocidae	1203	introduced			12	3
Insecta	Psocodea	Psocidae	Psocidae	1204	introduced			81	21
Insecta	Psocodea	Trichopsocidae	Trichopsocus clarus (Banks, 1908)	478	native	8	56	618	143
Insecta	Psocodea	Trogiidae	Cerobasis	172	endemic		36	5	170
Insecta	Psocodea	Indetermined	Psocodea	1490	introduced			4
Insecta	Psocodea	Indetermined	Psocodea	1532	introduced			3	2
Insecta	Psocodea	Indetermined	Psocodea	1533	introduced				1
Insecta	Psocodea	Indetermined	Psocodea	1534	introduced			26	25
Insecta	Psocodea	Indetermined	Psocodea	1565	introduced				11
Insecta	Psocodea	Indetermined	Psocodea	1566	introduced				1
Insecta	Psocodea	Indetermined	Psocodea	1588	introduced			0	2
Insecta	Psocodea	Indetermined	Psocodea	1591	introduced				1
Insecta	Psocodea	Indetermined	Psocodea	1596	introduced				1
Insecta	Thysanoptera	Aeolothripidae	Aeolothrips gloriosus Bagnall, 1914	640	native	1
Insecta	Thysanoptera	Phlaeothripidae	Hoplothrips corticis (De Geer, 1773)	13	native	3	12
Insecta	Thysanoptera	Thripidae	Heliothrips haemorrhoidalis (Bouché, 1833)	276	introduced	8	4
Insecta	Thysanoptera	Thripidae	Hercinothrips bicinctus (Bagnall, 1919)	280	introduced		2
Insecta	Trichoptera	Limnephilidae	Limnephilus atlanticus Nybom, 1948	432	endemic		3	1
Insecta	Trichoptera	Indetermined	Trichoptera	1597	introduced				4
